# Supplementary material for: Multiobjective Optimization of a Frying Process Balancing Acrylamide Formation and Quality: Solution Analysis and Uncertainty Propagation
Source: Foods. 2022 Nov 17;11(22):3689. doi: 10.3390/foods11223689 (PMC9689119; doi:10.3390/foods11223689)
Supplement: Supplementary file 1 [file foods-11-03689-s001.zip]

Archive with 1 entries (1 files):
- foods-1959648-supplementary.pdf
